# Supplementary material for: Nurse-Filled versus Pharmacy-Filled Medication Organization Devices—Survey on Current Practices and Views of Home Care Nursing Services
Source: Healthcare (Basel). 2022 Mar 25;10(4):620. doi: 10.3390/healthcare10040620 (PMC9028845; doi:10.3390/healthcare10040620)
Supplement: Supplementary file 1 [file healthcare-10-00620-s001.zip]

Archive with 1 entries (1 files):
- healthcare-1636422-supplementary.pdf
